# Supplementary material for: An EvoDevo Study of Salmonid Visual Opsin Dynamics and Photopigment Spectral Sensitivity
Source: Front Neuroanat. 2022 Jul 11;16:945344. doi: 10.3389/fnana.2022.945344 (PMC9309310; doi:10.3389/fnana.2022.945344)
Supplement: Supplementary Table 1 — Primers used for molecular cloning of visual opsins in Atlantic salmon. [file Table_1.XLSX]

## Sheet: Sheet1
Primer	Sequence 5' - 3'
SsrhodopsinF1	5’ GCCGGAACACCATCTGAAGAAG 3’
SsrhodopsinR1	5’ TTCTTTGTGGACGCTGGATCG 3’
SsSWS1-1F1	5’ GGAAGATCCGCAGAAGAAGC 3’
SsSWS1-1R1	5’ CCACCACAAACCCTATACAAATCG 3’
SsSWS2F1	5’ CATGCGATCAACCTTCGAGC 3
SsSWS2R1	5’ GAGATGCCCTCTTTAACCAGC 3’
SsRH2-1F1	5’ AGCCAGAAGACACTAGACTGC 3’
SsRH2-1R1	5’ TTGAAGAGTGCCCAAAGCTACG 3’
SsRH2-2F1	5’ TGCTGCATCCAAAGTGACAGG 3’
SsRH2-2R1	5’ GTTCTGCAAGTCTGAGGCTCATC 3’
SsRH2-3F1	5’ GCCTTTCTCTTGCATTCATTGG 3’
SsRH2-3R1	5’ ATAGCCCTCCAAACTATCCAACG 3’
SsRH2-4F1	5’ GCCTTTCTCTTGCATTCATTGG 3’
SsRH2-4R1	5’ GAGTGACACGGTGCAGAATG 3’
SsLWS1F1	5’ ATGGCAGAACTAGGAGTGTTTG 3’
SsLWS1R1	5’ CAATTACCACACAACTCTCTGC 3’
SsLWS1F2 (nested)	5’ ATGGCAGAACTAGGAGTGTTTG 3’
SsLWS1R2 (nested)	5’ TTATGCGGGTGTCACAGAGG 3’
SsLWS2F1	5’ GGTACACCATCTTGTGGGTTG 3’
SsLWS2R1	5’ TGCAGAGTGAAGAGAATGCCTTAC 3’
SsLWS3F1	5’ CAGAAATGGCAGAGGTTTGG 3’
SsLWS3R1	5’ TGGTCATTTCCAGTTTGCTGC 3’
SsLWS3F2 (nested)	5’ CAGAAATGGCAGAGGTTTGG 3’
SsLWS3R2 (nested)	5’ TTATGCGGGTGTCACAGAGG 3’
SsLWS4F1	5’ ATGGCAGAGCTAGGAGTGTTTG 3’
SsLWS4R1	5’ TGCAGAGTGAAGAGAATGCCTTAC 3’
SsLWS4F2 (nested)	5’ ATGGCAGAGCTAGGAGTGTTTG 3’
SsLWS4R2 (nested)	5’ CAATTACCACACAACTCTCTGC 3’
