# Supplementary material for: An EvoDevo Study of Salmonid Visual Opsin Dynamics and Photopigment Spectral Sensitivity
Source: Front Neuroanat. 2022 Jul 11;16:945344. doi: 10.3389/fnana.2022.945344 (PMC9309310; doi:10.3389/fnana.2022.945344)
Supplement: Supplementary Table 2 — IDs and chromosome location of visual opsins in salmonids and northern pike. [file Table_2.XLSX]

## Sheet: Atlantic salmon
Gene	GeneBankID	NCBI Nucleotide ID	NCBI ProteinID	LOC-ID	Ensembl TranscriptID	Ensembl GeneID	Ensembl ProteinID	Localization	Strand
Ssrh1-1	ON456431	NM_001123537	NP_001117009	LOC100136370	ENSSSAT00000146388	ENSSSAG00000078406	ENSSSAP00000111426	ssa13:21638790-21641161	Complement
Ssrh1-2.1	not cloned	not identified	not identified	not identified	not identified	not identified	not identified	not identified	not identified
Ssrh1-2.2	not cloned	not identified	not identified	not identified	ENSSSAT00000145237	ENSSSAG00000077893	ENSSSAP00000110320	ssa12:75423004-75424182	Forward
Sssws1-1	ON456432	NM_001123708	NP_001117180	LOC100136943	ENSSSAT00000235569	ENSSSAG00000070270	ENSSSAP00000122938	ssa17:51318781-51321210	Complement
Sssws1-2	not cloned	Not identified	Not identified	Not identified	ENSSSAT00000091150	ENSSSAG00000056188	ENSSSAP00000061267	ssa7:36802127-36803843	Complement
Sssws2	ON456433	NM_001123706	NP_001117178	LOC100136941	ENSSSAT00000193120	ENSSSAG00000104363	ENSSSAP00000171459	ssa12:79270258-79272974	Forward
Ssrh2-1	ON456434	XM_014167843	XP_014023318	LOC106583540	ENSSSAT00000089623	ENSSSAG00000055587	ENSSSAP00000059830	ssa22:38138136-38142364	Forward
Ssrh2-2	ON456435	XM_014167842	XP_014023317	LOC106583539	ENSSSAT00000089651	ENSSSAG00000110368	ENSSSAP00000059856	22: 38,165,267-38,171,419	Forward
Ssrh2-3	ON456436	NM_001123707	NP_001117179	LOC100136942	ENSSSAT00000089748	ENSSSAG00000088508	ENSSSAP00000059951	ssa22:38181462-38183792	Forward
Ssrh2-4	ON456437	XM_014167841	XP_014023316	LOC106583538	ENSSSAT00000089825	ENSSSAG00000093435	ENSSSAP00000060013	ssa22:38202851-38204887	Forward
Sslws1	ON456438	XM_014133267	XP_013988742	LOC106565770	ENSSSAT00000028344	ENSSSAG00000010443	ENSSSAP00000022743	ssa12:79300828-79305013	Forward
Sslws2	ON456439	NM_001123705	NP_001117177	LOC100136940	ENSSSAT00000028574	ENSSSAG00000114717	ENSSSAP00000022935	ssa:12:79305531-79308474	Forward
Sslws3	ON456440	XM_014166455	XP_014021930	LOC106582877	ENSSSAT00000028641	ENSSSAG00000081346	ENSSSAP00000022969	ssa22:16262253-16264862	Complement
Sslws4	ON456441	XM_045700209	XP_045556165	LOC106590998	ENSSSAT00000065702	ENSSSAG00000044160	ENSSSAP00000039535	ssa17:79912409-79918142	Forward

## Sheet: Brown trout
Gene	NCBI Nucleotide ID	NCBI ProteinID	LOC-ID	Ensembl TranscriptID	Ensembl GeneID	Ensembl ProteinID	Localization	Strand
Strh1-1	XM_029723750	XP_029579610	LOC115168451	ENSSTUT00000032116	ENSSTUG00000013243	ENSSTUP00000030704	30:29113879-29114943	Forward
Strh1-2.1	not identified	not identified	not identified	ENSSTUT00000078987	ENSSTUG00000032611	ENSSTUP00000074349	28:45072195-45073260	Complement
Strh1-2.2	not identified	not identified	not identified	ENSSTUT00000109820	ENSSTUG00000045775	ENSSTUP00000102404	14:24036178-24036920	Complement
Stsws1-1	XM_029742650	XP_029598510	LOC115180508	ENSSTUT00000121174	ENSSTUG00000050013	ENSSTUP00000113201	40:21883284-21885054	Forward
Stsws1-2	Not identified	Not identified	Not identified	ENSSTUT00000004925	ENSSTUG00000002306	ENSSTUP00000004651	8:31430966-31432696	Forward
Stsws2	XM_029774798	XP_029630658	LOC115207584	ENSSTUT00000042914	ENSSTUG00000017425	ENSSTUP00000041074	14:20324252-20327109	Forward
Strh2-1	XM_029693535	XP_029549391	LOC115150344	ENSSTUT00000102766	ENSSTUG00000043008	ENSSTUP00000095682	16:23844691-23848405	Complement
Strh2-2	XM_029693534	XP_029549394	LOC115150343	ENSSTUT00000102608	ENSSTUG00000042937	ENSSTUP00000095560	16:23813561-23817303	Complement
Strh2-3	XM_029693533	XP_029549394	LOC115150342	ENSSTUT00000102448	ENSSTUG00000042555	ENSSTUP00000095420	16:23799729-23802004	Complement
Strh2-4	XM_029693531	XP_029549395	LOC115150341	ENSSTUT00000102329	ENSSTUG00000042555	ENSSTUP00000095329	16:23774855-23776917	Complement
Stlws1	XM_029774797	XP_029630657	LOC115207583	ENSSTUT00000042618	ENSSTUG00000017235	ENSSTUP00000040790	14:20299785-20303753	Complement
Stlws2	XM_029774796	XP_029630656	LOC115207582	ENSSTUT00000042294	ENSSTUG00000017145	ENSSTUP00000040468	14:20295786-20298556	Complement
Stlws3	XM_029694572	XP_029550432	LOC115150844	ENSSTUT00000084280	ENSSTUG00000034912	ENSSTUP00000079158	16:45369780-45421486	Forward
Stlws4	XM_029748239	XP_029604099	LOC115189698	ENSSTUT00000092931	ENSSTUG00000038435	ENSSTUP00000087309	CAAJIE010001087.1:2394710-2401901	Forward

## Sheet: Chinook salmon
Gene	NCBI Nucleotide ID	NCBI ProteinID	LOC-ID	Ensembl TranscriptID	Ensembl GeneID	Ensembl ProteinID	Localization	Strand
Otrh1-1	XM_024385005	XP_024240773	LOC112222263	ENSOTST00005083637	ENSOTSG00005036395	ENSOTSP00005077178	22:30223036-30224100	Forward
Otrh1-2.1	not identified	not identified	not identified	ENSOTST00005099973	ENSOTSG00005043165	ENSOTSP00005092167	7:48629634-48631204	Complement
Otrh1-2.2	not identified	not identified	not identified	not identified	not identified	not identified	not identified	not identified
Otsws1-1	XM_024376879	XP_024232647	LOC112216801	ENSOTST00005101674	ENSOTSG00005043769	ENSOTSP00005093783	17:8654247-8656567	Complement
Otsws1-2	XM_024373097	XP_024228865	LOC112214403	ENSOTST00005021431	ENSOTSG00005009571	ENSOTSP00005019712	15:13198902:13200660	Forward
Otsws2	XM_024381444	XP_024237212	LOC112219951	ENSOTST00005099939	ENSOTSG00005043152	ENSOTSP00005092133	2:44016370-44019371	Forward
Otrh2-1	XM_024427704	XP_024283472	LOC112254818	ENSOTST00005057824	ENSOTSG00005025694	ENSOTSP00005053101	7:66896030:66899979	Forward
Otrh2-2	XM_024427707	XP_024283475	LOC112254820	ENSOTST00005057828	ENSOTSG00005025694	ENSOTSP00005053105	7:66912020:66916105	Forward
Otrh2-3	XM_024427705	XP_024283473	LOC112254819	ENSOTST00005057830	ENSOTSG00005025694	ENSOTSP00005053107	7:66922126:66924507	Forward
Otrh2-4	XM_024427708	XP_024283476	LOC112254821	ENSOTST00005057831	ENSOTSG00005025694	ENSOTSP00005053108	7:66967682:66969719	Forward
Otlws1	XM_024381455	XP_024237223	LOC112219959	ENSOTST00005099995	ENSOTSG00005043155	ENSOTSP00005092189	2:44031541:44034817	Forward
Otlws2	XM_024381466	XP_024237234	LOC112219969	ENSOTST00005100013	ENSOTSG00005043155	ENSOTSP00005092207	2:44035618:44038469	Forward
Otlws3	Not identified	Not identified	Not identified	ENSOTST00005069246	ENSOTSG00005030472	ENSOTSP00005063694	7:45195015-45196979	Complement
Otlws4	XM_042315198	XP_042171132	LOC121844752	ENSOTST00005090845	ENSOTSG00005039565	ENSOTSP00005083687	PEKY01003718.1:44671:49507	Forward

## Sheet: Coho salmon
Gene	NCBI Nucleotide ID	NCBI ProteinID	LOC-ID	Ensembl TranscriptID	Ensembl GeneID	Ensembl ProteinID	Localization	Strand
Okrh1-1	XM_020459364	XP_020314953	LOC109869303	ENSOKIT00005014669	ENSOKIG00005006244	ENSOKIP00005013760	LG24:28417288-28418352	Forward
Okrh1-2.1	not identified	not identified	not identified	ENSOKIT00005055553	ENSOKIG00005022116	ENSOKIP00005052608	LG5:38027196-38028847	Complement
Okrh1-2.2	not identified	not identified	not identified	not identified	not identified	not identified	not identified	not identified
Oksws1-1	XM_020452099	XP_020307688	LOC109864364	ENSOKIT00005030266	ENSOKIG00005012362	ENSOKIP00005028603	LG19:15830892-15832669	Forward
Oksws1-2	XM_020491162	XP_020346751	LOC109896804	ENSOKIT00005041076	ENSOKIG00005016572	ENSOKIP00005038930	LG9:14954864-14956597	Forward
Oksws2	XM_020492402	XP_020347991	LOC109897810	ENSOKIT00005034934	ENSOKIG00005014210	ENSOKIP00005033082	LG1:20969009-20971766	Complement
Okrh2-1.1	XM_031825433	XP_031681293	LOC109891279	ENSOKIT00005003381	ENSOKIG00005001493	ENSOKIP00005003212	LG5:54859550-54870965	Forward
Okrh2-1.2	XM_031825434	XP_031681294	LOC109891278	ENSOKIT00005003393	ENSOKIG00005001493	ENSOKIP00005003224	LG5:54875961-54880015	Forward
Okrh2-2	XM_020483700	XP_020339289	LOC109891280	not identified	not identified	not identified	LG5:54891631-54892030	Forward
Okrh2-3	XM_020483701	XP_020339290	LOC109891281	ENSOKIT00005003403	ENSOKIG00005001493	ENSOKIP00005003234	LG5:54903145-54905530	Forward
Okrh2-4	XM_031825436	XP_031681296	LOC109891282	not identified	not identified	not identified	LG5:54926292-54926694	Forward
Oklws1	XM_031796696	XP_031652556	LOC109897838	ENSOKIT00005034899	ENSOKIG00005014066	ENSOKIP00005033048	LG1:20953392-20957567	Complement
Oklws2	XM_031796609	XP_031652469	LOC109897825	ENSOKIT00005034822	ENSOKIG00005014066	ENSOKIP00005032972	LG1:20949943-20952828	Complement
Oklws3	Not identified	Not identified	Not identified	ENSOKIT00005001963	ENSOKIG00005000917	ENSOKIP00005001852	LG5:34712065-34713676	Complement
Oklws4	XM_031815293	XP_031671153	LOC116360549	ENSOKIT00005101215	ENSOKIG00005040791	ENSOKIP00005094663	ML762285.1:10499185-10508137	Forward

## Sheet: Northern pike
Gene	NCBI Nucleotide ID	NCBI ProteinID	LOC-ID	Ensembl TranscriptID	Ensembl GeneID	Ensembl ProteinID	Location	Strand
Elrh1-1	XM_010902101	XP_010900403	LOC105028998	ENSELUT00000043663	ENSELUG00000024311	ENSELUP00000042905	LG12:28366750-28367814	Complement
Elrh1-2	not identified	not identified	not identified	not identified	not identified	not identified	not identified	not identified
Elsws1	XM_010886944	XP_010885246	LOC105020173	ENSELUT00000019934	ENSELUG00000012075	ENSELUP00000033738	LG23:17865780-17872787	Complement
Elrh2-1	XM_013138256	XP_012993710	LOC117592718	ENSELUT00000014870	ENSELUG00000005940	ENSELUP00000002932	LG17:12351128-12354711	Forward
Elrh2-2	XM_029114085	XP_028969918	LOC105016827	ENSELUT00000014975	ENSELUG00000026096	ENSELUP00000002875	LG17:12356129-12358338	Forward
Elrh2-3	XM_010881050	XP_010879352	LOC105016900	ENSELUT00000018438	ENSELUG00000002364	ENSELUP00000000805	LG17:14890169-14891876	Complement
Elrh2-4	XM_010881049	XP_010879351	LOC105016899	ENSELUT00000018449	ENSELUG00000002359	ENSELUP00000000803	LG17:14896633-14900042	Complement
Ellws1	XM_010881920	XP_010880222	LOC105017368	ENSELUT00000014146	ENSELUG00000004583	ENSELUP00000003366	LG17:30738806-30742571	Forward
Ellws2	XM_034287443	XP_034143334	LOC105017369	ENSELUT00000014193	ENSELUG00000004583	ENSELUP00000003342	LG17:30743767-30747261	Forward
Ellws3	XM_010902023	XP_010900325	LOC105028955	ENSELUT00000021128	ENSELUG00000012924	ENSELUP00000012734	LG18:5674669-5679374	Forward
Ellws4	XM_010902024	XP_010900326	LOC105028956	ENSELUT00000021108	ENSELUG00000012924	ENSELUP00000012745	LG18:5680075-5683318	Forward

## Sheet: Rainbow trout
Gene	NCBI Nucleotide ID	NCBI ProteinID	LOC-ID	Ensembl TranscriptID	Ensembl GeneID	Ensembl ProteinID	Localization	Strand
Omrh1-1	NM_001124319	NP_001117791	LOC100135981	ENSOMYT00000081246	ENSOMYG00000034515	ENSOMYP00000074618	16:60130427-60132047	Forward
Omrh1-2.1	not identified	not identified	not identified	not identified	not identified	not identified	not identified	not identified
Omrh1-2.2	not identified	not identified	not identified	ENSOMYT00000094447	ENSOMYG00000040100	ENSOMYP00000086682	17:71172014-71174027	Forward
Omsws1-1	XM_021563440	XP_021419115	LOC110490195	ENSOMYT00000051878	ENSOMYG00000021760	ENSOMYP00000047687	15:48479899-48482374	Complement
Omsws1-2	NM_001124321	NP_001117793	LOC100135983	ENSOMYT00000033067	ENSOMYG00000014218	ENSOMYP00000030330	21:32456168-32457906	Forward
Omsws2	NM_001124322	NP_001117794	LOC100135984	ENSOMYT00000046355	ENSOMYG00000019627	ENSOMYP00000042492	17:74839548-74842065	Forward
Omrh2-1.1	XM_036983907	XP_036839802	LOC110528330	ENSOMYT00000023754	ENSOMYG00000010467	ENSOMYP00000021647	7:67748255-67760825	Forward
Omrh2-1.2	XM_021610312	XP_021465987	LOC110528329	ENSOMYT00000146692	ENSOMYG00000010467	ENSOMYP00000021833	7:67748232-67770630	Forward
Omrh2-2	XM_021610316	XP_021465991	LOC110528331	ENSOMYT00000023955	ENSOMYG00000010467	ENSOMYP00000021847	7:67782388-67785988	Forward
Omrh2-3	NM_001124323	NP_001117795	LOC100135985	ENSOMYT00000024074	ENSOMYG00000010506	ENSOMYP00000021958	7:67792627-67794876	Forward
Omrh2-4	XM_021610317	XP_021465992	LOC110528332	ENSOMYT00000024094	ENSOMYG00000010506	ENSOMYP00000021976	7:67805567-67807961	Forward
Omlws1	XM_021567517	XP_021423192	LOC110493256	ENSOMYT00000046456	ENSOMYG00000019730	ENSOMYP00000042588	17:74853733-74857787	Forward
Omlws2	NM_001124320	NP_001117792	LOC100135982	ENSOMYT00000046787	ENSOMYG00000019730	ENSOMYP00000042909	17:74858678-74861767	Forward
Omlws3	not identified	not identified	not identified	ENSOMYT00000053450	ENSOMYG00000022325	ENSOMYP00000049165	7:47464332-47465688	Complement
Omlws4	XM_036956615	XP_036812510	LOC110516257	ENSOMYT00000085962	ENSOMYG00000036127	ENSOMYP00000078898	21:3385297-3391800	Forward
Omlws4.2	not identified	not identified	not identified	ENSOMYT00000085862	ENSOMYG00000019662	ENSOMYP00000078810	15:76674597-76681944	Complement

## Sheet: Sockeye salmon
Gene	NCBI Nucleotide ID	NCBI ProteinID	LOC-ID	Location	Strand
Onrh1-1	XM_029621584	XP_02947744	LOC115102052	LG20, NC_042554.1 (6177872..6179518)	Complement
Onrh1-2.1	not identified	not identified	not identified	not identified	not identified
Onrh1-2.2	not identified	not identified	not identified	not identified	not identified
Onsws1.1	XM_029630081	XP_029485941	LOC115106892	LG23, NC_042557.1 (32429431..32432306)	Complement
Onsws1.2	XM_029666219	XP_029522079	LOC115133224	LG8, NC_042542.1 (11721267..11723018)	Forward
Onsws2	XM_029683736	XP_029539596	LOC115143378	LG15, NC_042549.1 (47282150..47284688)	Forward
Onrh2-1.1	XM_029681690	XP_029537550	LOC115142233	LG2, NC_042536.1 (49650844..49662214)	Forward
Onrh2-1.2	XM_029681697	XP_029537557	LOC115142244	LG2, NC_042536.1 (49667608..49671672)	Forward
Onrh2-2	XM_029681709	XP_029537569	LOC115142266	LG2, NC_042536.1 (49684756..49688376)	Forward
Onrh2-3	XM_029681705	XP_029537565	LOC115142254	LG2, NC_042536.1 (49694400..49696667)	Forward
Onrh2-4	XM_029681738	XP_029537598	LOC115142335	LG2, NC_042536.1 (49714887..49717231)	Forward
Onlws1	XM_029683737	XP_029539597	LOC115143380	LG15, NC_042549.1 (47294507..47298716)	Forward
Onlws2	XM_029683738	XP_029539598	LOC115143381	LG15, NC_042549.1 (47299291..47302170)	Forward
Onlws3	not identified	not identified	not identified	not identified	not identified
Onlws4	XM_029656437	XP_029512297	LOC115126798	Unplaced schaffold, NW_021814965.1 (15673..24041)	Complement
