# Supplementary material for: An EvoDevo Study of Salmonid Visual Opsin Dynamics and Photopigment Spectral Sensitivity
Source: Front Neuroanat. 2022 Jul 11;16:945344. doi: 10.3389/fnana.2022.945344 (PMC9309310; doi:10.3389/fnana.2022.945344)
Supplement: Supplementary Table 3 — Individual normalized count showing the expression of visual opsins in Atlantic salmon during development. [file Table_3.XLSX]

## Sheet: Sheet1
ID	225 dd	225 dd	225 dd	225 dd	320 dd	320 dd	320 dd	320 dd	410 dd	410 dd	410 dd	410 dd	800 dd	800 dd	800 dd
rh1-1	1.14	0.55	0.57	0	1.31	0	0.5	1.67	0	15.84	0	5.03	35825.2	27658.7	28736.5
sws1-1	0	0	0	0	0	0	0.5	0	0	3.1	0	2.87	750.43	664.32	678.46
sws2	0	0	0	0	0.26	0.67	0.5	0	0.71	0.69	0.61	0	327.62	393.12	330.99
rh2-1	8.56	9.98	12.35	4.67	3.15	4.7	1.75	5.34	14.96	26.17	15.62	22.28	218.64	196.56	216.66
rh2-2	2.85	2.77	4.88	2.12	4.21	7.73	6.26	4.01	11.76	24.45	14.39	36.65	226.23	225.38	204.25
rh2-3	0	0	0	0	0	0	0	0	9.98	12.4	3.37	15.09	723.18	878.62	658.89
rh2-4	0	0	0	0	0	0.67	0	0	1.43	6.2	5.51	1.44	514.88	498.79	524.78
lws1	0	0.28	0	0	1.05	0	0.25	0	0	0	0	0	2.07	2.22	1.94
lws2	0	0.55	0	0	0	0	0	0	0	0.34	0.31	0	1200.13	1121.73	1396.84
lws3	0.57	0.55	0	0	0	0	0	0	0	0	0	0	7.93	10.35	6.59
lws4	0	0	0	0	0	0	0	0	2.14	4.82	0.61	1.44	287.62	274.52	350.95
